# Supplementary material for: Genome wide profiling in oral squamous cell carcinoma identifies a four genetic marker signature of prognostic significance
Source: PLoS One. 2017 Apr 6;12(4):e0174865. doi: 10.1371/journal.pone.0174865 (PMC5383235; doi:10.1371/journal.pone.0174865)
Supplement: S1 Table — (XLSX) [file pone.0174865.s001.xlsx]

## Sheet: TCGA
S1 Table CNAs identified from the current study that shared similarities with the TGCA of the oral cancer array CGH OSCC study.
cytoband	Genes
11q13.3	CTTN,PPFIA1,FADD,MIR548K
7p11.2	EGFR
8q11.21	SNAI2,EFCAB1
8q24.12	SAMD12,SAMD12-AS1,TNFRSF11B,LOC101927513,COLEC10,MAL2,NOV,ENPP2,TAF2,DSCC1,DEPTOR,COL14A1,MRPL13,MTBP,SNTB1,LOC101927543,HAS2,HAS2-AS1,LOC105375734,LINC01151,ZHX2,DERL1,TBC1D31,FAM83A,FAM83A-AS1,MIR4663,C8orf76,ZHX1-C8orf76,ZHX1,ATAD2,WDYHV1,FBXO32,KLHL38,ANXA13,FAM91A1,FER1L6,FER1L6-AS1,FER1L6-AS2,LOC101927588,TMEM65,TRMT12,RNF139-AS1,RNF139,TATDN1,MIR6844,NDUFB9,MTSS1,MIR4662B,MIR4662A,LINC0096…
9p13.3	CA9,CD72,RMRP,TESK1,TLN1,TPM2,RUSC2,CREB3,SIT1,GBA2,C9orf100,CCDC107,FAM166B,MIR4667

## Sheet: ICGC
CNAs identified from the current study that shared similarities with the International Cancer Genome Consortium (ICGC).
Chromosome	Start	End	Genes	Cytoband-OCRCC
chr11	63452100	63560199	C11orf95,RTN3	11q13.1-q13.2
chr11	63570347	63620253	C11orf84	11q13.1-q13.2
chr11	66098322	66107674	RIN1	11q13.1-q13.2
chr11	66687863	67217703	ADRBK1,ANKRD13D,C11orf86,CARNS1,CLCF1,CORO1B,KDM2A,LOC100130987,LRFN4,PC,POLD4,PPP1CA,PTPRCAP,RAD9A,RHOD,RPS6KB2,SSH3,SYT12,TBC1D10C	11q13.1-q13.2
chr11	68871001	68974592		11q13.3
chr11	68975119	68975994		11q13.3
chr11	69013770	69155899	MYEOV	11q13.3
chr11	69160993	69177047		11q13.3
chr11	69177138	69610827	CCND1,FGF19,FGF4,ORAOV1	11q13.3
chr11	69177138	69610827	CCND1,FGF19,FGF4,ORAOV1	11q13.3-q13.4
chr11	69612823	69840586	FGF3	11q13.3-q13.4
chr11	69840704	69896252		11q13.3-q13.4
chr11	69901274	69941886	ANO1	11q13.3-q13.4
chr11	69942042	69978265		11q13.3-q13.4
chr11	69979560	70327305	ANO1,CTTN,FADD,MIR548K,PPFIA1	11q13.3-q13.4
chr11	70333498	70352086		11q13.3-q13.4
chr11	70374786	70405952		11q13.3-q13.4
chr11	70452995	70463510		11q13.3-q13.4
chr11	70564643	70613763		11q13.3-q13.4
chr11	70750293	70769343	MIR3664	11q13.3-q13.4
chr11	70840316	70846961	MIR3664	11q13.3-q13.4
chr3	109202103	118916627	ABHD10,ATG3,ATP6V1A,BOC,BTLA,C3orf17,C3orf30,C3orf52,CCDC80,CD200,CD200R1,CD200R1L,CD96,DRD3,GAP43,GCET2,GRAMD1C,GTPBP8,IGSF11,IGSF11-AS1,KIAA1407,KIAA2018,LSAMP,LSAMP-AS3,MIR4446,MIR4796,MIR567,MIR568,NAA50,PHLDB2,PLCXD2,PVRL3,PVRL3-AS1,QTRTD1,SIDT1,SLC35A5,SLC9A10,SPICE1,TAGLN3,TIGIT,TMPRSS7,WDR52,ZBED2,ZBTB20,ZBTB20-AS1,ZDHHC23,ZNF80	3q13.32-q21.2
chr3	125391858	125452056		3q13.32-q21.2
chr3	128395695	128417293		3q21.2-q26.1
chr3	129068655	129118583	RPL32P3,SNORA7B	3q21.2-q26.1
chr3	129324193	129326522		3q21.2-q26.1
chr3	134203973	134205920	ANAPC13	3q21.2-q26.1
chr3	146287491	146390895	PLSCR5	3q21.2-q26.1
chr3	148993230	152193819	AADAC,AADACL2,ANKUB1,CLRN1,CLRN1-AS1,COMMD2,EIF2A,FAM194A,GPR171,GPR87,IGSF10,LOC201651,LOC401093,LOC646903,MBNL1,MED12L,MIR548H2,P2RY12,P2RY13,P2RY14,PFN2,RNF13,SELT,SERP1,SIAH2,SUCNR1,TM4SF1,TM4SF18,TM4SF4,TMEM14E,TSC22D2,WWTR1,WWTR1-AS1	3q21.2-q26.1
chr3	152203657	152271261		3q21.2-q26.1
chr3	153461811	153513139		3q21.2-q26.1
chr3	155843644	155844010		3q21.2-q26.1
chr3	161043869	162509817	OTOL1,SPTSSB	3q21.2-q26.1
chr3	161043869	162509817	OTOL1,SPTSSB	3q25.31-q26.1
chr3	168097694	169098791	MECOM,MIR551B	3q26.1-q26.31
chr3	173239453	173290024		3q26.1-q26.31
chr3	174080415	174785892	NAALADL2	3q26.1-q26.31
chr3	174788812	175209406	MIR4789	3q26.1-q26.31
chr3	189596855	189649613	MIR944,TP63	3q27.3-q28
chr3	189651639	189713205	LEPREL1	3q27.3-q28
chr5	30745769	31867203	C5orf22,CDH6,DROSHA	5p13.3-p13.2
chr5	40678049	40711673	PTGER4	5p13.1
chr5	40678049	40711673	PTGER4	5p13.2-p13.1
chr7	10704	65366		7p22.3-p22.1
chr7	15415398	15582592		7p22.1-p11.2
chr7	16163218	16168708		7p22.1-p11.2
chr7	16839086	17629311	AGR3,AHR	7p22.1-p11.2
chr7	26140313	26147219		7p22.1-p11.2
chr7	31294765	31433670	NEUROD6	7p22.1-p11.2
chr7	3367724	4324762	SDK1	7p22.1-p11.2
chr7	38292663	38308686	TARP	7p22.1-p11.2
chr7	52733291	52743803		7p22.1-p11.2
chr7	7059936	7141137	LOC100131257	7p22.1-p11.2
chr8	100180871	104159118	ANKRD46,ATP6V1C1,AZIN1,C8orf56,COX6C,FBXO43,FLJ42969,GRHL2,KLF10,MIR4471,MIR599,MIR875,NACAP1,NCALD,ODF1,PABPC1,POLR2K,RGS22,RNF19A,RRM2B,SNX31,SPAG1,UBR5,VPS13B,YWHAZ,ZNF706	8q11.21-q12.1
chr8	100180871	104159118	ANKRD46,ATP6V1C1,AZIN1,C8orf56,COX6C,FBXO43,FLJ42969,GRHL2,KLF10,MIR4471,MIR599,MIR875,NACAP1,NCALD,ODF1,PABPC1,POLR2K,RGS22,RNF19A,RRM2B,SNX31,SPAG1,UBR5,VPS13B,YWHAZ,ZNF706	8q22.3-q23.1
chr8	100180871	104159118	ANKRD46,ATP6V1C1,AZIN1,C8orf56,COX6C,FBXO43,FLJ42969,GRHL2,KLF10,MIR4471,MIR599,MIR875,NACAP1,NCALD,ODF1,PABPC1,POLR2K,RGS22,RNF19A,RRM2B,SNX31,SPAG1,UBR5,VPS13B,YWHAZ,ZNF706	8q24.13
chr8	104415118	112294125	ABRA,ANGPT1,DCAF13,DPYS,EBAG9,EIF3E,ENY2,KCNV1,LRP12,NUDCD1,OXR1,PKHD1L1,RIMS2,RSPO2,SYBU,TM7SF4,TMEM74,TRHR,TTC35,ZFPM2	8q22.3-q23.1
chr8	104415118	112294125	ABRA,ANGPT1,DCAF13,DPYS,EBAG9,EIF3E,ENY2,KCNV1,LRP12,NUDCD1,OXR1,PKHD1L1,RIMS2,RSPO2,SYBU,TM7SF4,TMEM74,TRHR,TTC35,ZFPM2	8q24.13
chr8	122660248	122683440		8q24.13
chr8	127827431	128442977	PCAT1,POU5F1B	8q24.13
chr8	128443387	128453928		8q24.13
chr8	128453936	128495390	LOC727677	8q24.13
chr8	129616728	129681240		8q24.13
chr8	136469485	137160319	KHDRBS3	8q24.13
chr8	138744981	139025160		8q24.13
chr8	143018002	143128774		8q24.13
chr8	145720088	145728735	PPP1R16A	8q24.13
chr8	48792042	50560660	C8orf22,EFCAB1,MCM4,PRKDC,SNAI2,UBE2V2	8q11.21-q12.1
chr8	48792042	50560660	C8orf22,EFCAB1,MCM4,PRKDC,SNAI2,UBE2V2	8q21.13-q21.2
chr8	48792042	50560660	C8orf22,EFCAB1,MCM4,PRKDC,SNAI2,UBE2V2	8q21.2-q21.3
chr8	48792042	50560660	C8orf22,EFCAB1,MCM4,PRKDC,SNAI2,UBE2V2	8q23.1-q24.11
chr8	48792042	50560660	C8orf22,EFCAB1,MCM4,PRKDC,SNAI2,UBE2V2	8q24.13
chr8	48792042	50560660	C8orf22,EFCAB1,MCM4,PRKDC,SNAI2,UBE2V2	8q24.3
chr8	52529097	52534104		8q11.21-q12.1
chr8	52529097	52534104		8q21.13-q21.2
chr8	52529097	52534104		8q24.13
chr8	52529097	52534104		8q24.3
chr8	53011828	53030419	ST18	8q11.21-q12.1
chr8	53011828	53030419	ST18	8q21.13-q21.2
chr8	53011828	53030419	ST18	8q24.13
chr8	53011828	53030419	ST18	8q24.3
chr8	71428717	72214786	LACTB2,LOC286190,TRAM1,XKR9	8q11.21-q12.1
chr8	71428717	72214786	LACTB2,LOC286190,TRAM1,XKR9	8q24.13
chr8	72218918	73766318	EYA1,LOC100132891,LOC392232,MSC,TRPA1	8q11.21-q12.1
chr8	72218918	73766318	EYA1,LOC100132891,LOC392232,MSC,TRPA1	8q24.13
chr8	75395361	80965830	CRISPLD1,FAM164A,FLJ39080,HEY1,HNF4G,IL7,LOC100192378,MIR2052,MRPS28,PEX2,PI15,PKIA,STMN2,ZFHX4	8q11.21-q12.1
chr8	75395361	80965830	CRISPLD1,FAM164A,FLJ39080,HEY1,HNF4G,IL7,LOC100192378,MIR2052,MRPS28,PEX2,PI15,PKIA,STMN2,ZFHX4	8q24.13
chr8	81640595	87188869	ATP6V0D2,C8orf59,CA1,CA13,CA2,CA3,CHMP4C,E2F5,FABP12,FABP4,FABP5,FABP9,IMPA1,LRRCC1,PAG1,PMP2,PSKH2,RALYL,REXO1L1,REXO1L2P,SLC10A5,SNX16,ZFAND1	8q11.21-q12.1
chr8	81640595	87188869	ATP6V0D2,C8orf59,CA1,CA13,CA2,CA3,CHMP4C,E2F5,FABP12,FABP4,FABP5,FABP9,IMPA1,LRRCC1,PAG1,PMP2,PSKH2,RALYL,REXO1L1,REXO1L2P,SLC10A5,SNX16,ZFAND1	8q24.13
chr8	88986749	89011448		8q11.21-q12.1
chr8	88986749	89011448		8q24.13
chr8	96877158	96878674		8q11.21-q12.1
chr8	96877158	96878674		8q24.13
chr9	31084302	31614031		9p21.1-p13.3
chr9	32803092	32982687	APTX	9p21.1-p13.3
